# Supplementary material for: Association of postnatal severe acute malnutrition with pancreatic exocrine and endocrine function in children and adults: a systematic review
Source: Br J Nutr. 2022 May 4;129(4):576–609. doi: 10.1017/S0007114522001404 (PMC9899575; doi:10.1017/S0007114522001404)
Supplement: Supplementary file 1 [file S0007114522001404sup.zip]

Archive with 4 entries (4 files):
- S0007114522001404sup001.docx
- S0007114522001404sup002.doc
- S0007114522001404sup003.docx
- S0007114522001404sup004.docx
